# Supplementary material for: Beyond the Injury: A Case Report on Psychological Intervention During ACL Rehabilitation in a Professional Futsal Player
Source: Int J Environ Res Public Health. 2025 Dec 23;23(1):26. doi: 10.3390/ijerph23010026 (PMC12841408; doi:10.3390/ijerph23010026)
Supplement: Supplementary file 1 [file ijerph-23-00026-s001.zip]

Archive with 9 entries (7 files):
- ijerph-4021141-supplementary/
- ijerph-4021141-supplementary/Appendix 1. Semi-structured interview.pdf
- ijerph-4021141-supplementary/Appendix 2. Assessment of psychological intervention.pdf
- ijerph-4021141-supplementary/Appendix 3. Analysis of the return to competition.pdf
- ijerph-4021141-supplementary/Declaration of Informed Consent.pdf
- ijerph-4021141-supplementary/ijerph-4021141-supplementary/
- ijerph-4021141-supplementary/ijerph-4021141-supplementary/Supplementary File S1. Semi-structured interview.pdf
- ijerph-4021141-supplementary/ijerph-4021141-supplementary/Supplementary File S2. Assessment of psychological intervention.pdf
- ijerph-4021141-supplementary/ijerph-4021141-supplementary/Supplementary File S3. Analysis of the return to competition.pdf
